# Supplementary material for: Cancer mortality by country of birth and cancer type in Sweden: A 25‐year registry‐based cohort study
Source: Cancer Med. 2024 Jul 17;13(14):e70020. doi: 10.1002/cam4.70020 (PMC11253184; doi:10.1002/cam4.70020)
Supplement: Supplementary file 1 — Data S1. [file CAM4-13-e70020-s001.zip]

Archive with 2 entries (2 files):
- cam470020-sup-0001-Figures.docx
- cam470020-sup-0002-Tables.docx
